# Supplementary material for: The Health Effects of Heated Tobacco Product Use—A Narrative Review
Source: Healthcare (Basel). 2025 Aug 18;13(16):2042. doi: 10.3390/healthcare13162042 (PMC12385413; doi:10.3390/healthcare13162042)
Supplement: Supplementary file 1 [file healthcare-13-02042-s001.zip]

Archive with 1 entries (1 files):
- healthcare-3752040-supplementary.pdf
